# Supplementary material for: A Purified Anthraquinone-Glycoside Preparation From Rhubarb Ameliorates Type 2 Diabetes Mellitus by Modulating the Gut Microbiota and Reducing Inflammation
Source: Front Microbiol. 2019 Jun 25;10:1423. doi: 10.3389/fmicb.2019.01423 (PMC6603233; doi:10.3389/fmicb.2019.01423)
Supplement: Supplementary file 1 [file Table_1.xlsx]

## Sheet: Sheet1
The original date:
Table S1. The body weight of all the rats from 10 to 18 weeks.								Table S4. Sequencing data of ileum fecal samples in all the rats
10th week	NC	T2DM	MET	LOW	HIG			Chao1 Groups	NC	T2DM	MET	LOW	HIG
1	198.4	348.4	329.7	352	348.8			1	202.58	47	161.5	65.07	127.35
2	213	356.3	348.5	343.2	339.7			2	225	21.24	196.82	49.33	95.27
3	213.7	332	350.6	340.9	352.2			3	244.83	109.32	122.68	38.94	112.75
4	216.3	362.5	328.8	358.2	330.7			4	218.75	30.47	96.77	71.43	102.73
5	190.7	330.6	351.4	342.2	347.1			5	230.11	45.02	186.39	29.65	98.88
6	197.6	358.5	344.4	333.5	360.3			6	163.66	85.71	131.48	67.82	153.97
11th week	NC	T2DM	MET	LOW	HIG			Shannon Groups	NC	T2DM	MET	LOW	HIG
1	217.6	371.5	368.8	380.8	383.4			1	6.731	1.139	2.916	2.003	3.424
2	232	380.1	375.2	379.2	377.7			2	5.988	0.735	5.584	1.811	2.076
3	228.4	366.3	380.4	373.6	380.2			3	6.673	1.277	3.503	2.384	1.772
4	221.1	392	356.6	381.7	366.4			4	6.995	1.56	4.525	1.428	2.7
5	215.6	363.6	382.6	367.2	379			5	5.878	1.624	5.089	1.859	2.381
6	208.7	380.8	373.8	363.9	382.9			6	6.072	1.519	4.313	2.233	4.361
12th week (STZ i.p.)	NC	T2DM	MET	LOW	HIG			Lactobacillus Groups	NC	T2DM	MET	LOW	HIG
1	229.5	353.2	349.8	360.4	363.1			1	0.448953	0.0136438	0.385909	0.0477535	0.417431
2	253	362.8	350.6	348.5	354.8			2	0.40367	0.00964479	0.263938	0.0429311	0.359327
3	240.9	338.2	362.2	353.4	358.2			3	0.539638	0.0179958	0.362621	0.0505763	0.351917
4	241.2	372.1	336.9	359.5	336.7			4	0.407904	0.0239944	0.324865	0.0513997	0.370619
5	238	333.9	348.1	342.7	339			5	0.35227	0.0136438	0.29793	0.0454011	0.338038
6	220.1	361	353.8	336.2	357.2			6	0.464479	0.0136438	0.334862	0.0538697	0.363326
13th week (RGAP)	NC	T2DM	MET	LOW	HIG			Roseburia Groups	NC	T2DM	MET	LOW	HIG
1	248.7	330.4	322.9	331.6	345.3			1	0.0311691	0.00705716	0.0249353	0.0165843	0.0178781
2	270.8	341.1	331.9	320	330			2	0.037403	0.00988003	0.0236415	0.0178781	0.0212891
3	255.9	310.1	342.9	338	336.2			3	0.0276406	0.0136438	0.0288167	0.0130558	0.0252882
4	260.4	337.9	327.9	322.8	312.6			4	0.0509292	0.00858622	0.0212891	0.0219948	0.031522
5	259.3	307.6	334.6	316.4	321.1			5	0.0464597	0.00776288	0.0395201	0.0205834	0.0355211
6	243	325.5	347.4	317.6	323			6	0.0439896	0.00964479	0.0310515	0.0109386	0.0326982
14th week	NC	T2DM	MET	LOW	HIG			Desulfovibrio Groups	NC	T2DM	MET	LOW	HIG
1	271.7	304.2	320	314.7	339.9			1	0.000235239	0.0111738	0.00247001	0.00376382	0.00129381
2	294.2	310.1	325	302.5	323.2			2	0.00129381	0.0119972	0.00188191	0.00611621	0.00164667
3	276.2	287.5	334.2	320.5	324.3			3	0.000705716	0.0103505	0.00270525	0.00446954	0.00105857
4	276.4	300.3	312.1	318.2	308.4			4	0.00141143	0.013291	0.00223477	0.00776288	0.00188191
5	277.9	273.9	318.6	304	316.6			5	0.000823336	0.00835098	0.00329334	0.00858622	0.00258763
6	265.9	292.8	339.4	303.5	311.9			6	0.000352858	0.00682192	0.00352858	0.00517525	0.00235239
15th week	NC	T2DM	MET	LOW	HIG			Lachnospiraceae_NK4A136_group Groups	NC	T2DM	MET	LOW	HIG
1	313.1	283.2	324.3	304.3	333.7			1	0.00376382	0.0078805	0.000823336	0.00294048	0.00211715
2	328.6	295.9	333.5	287.5	310.3			2	0.00211715	0.0102329	0.00117619	0.00235239	0.00141143
3	297.1	270.7	341.2	303.7	330.1			3	0.00517525	0.00717478	0.00105857	0.00211715	0.00105857
4	300.6	288.5	326	290.3	301.8			4	0.0042343	0.0121148	0.00105857	0.00258763	0.00117619
5	305.5	255.2	307.8	287.5	309.4			5	0.00741002	0.0111738	0.00164667	0.00435192	0.000940955
6	294.1	284.7	321.2	281.4	326.8			6	0.00482239	0.00917431	0.000588097	0.0036462	0.00117619
16th week	NC	T2DM	MET	LOW	HIG			Akkermansia Groups	NC	T2DM	MET	LOW	HIG
1	329.8	263.3	337.7	297.6	345.3			1	0.0458716	0.00752764	0.0410492	0.0297577	0.0335215
2	338.6	274.4	348.6	275.2	328.3			2	0.0495178	0.0209363	0.0489297	0.0388144	0.0461068
3	311.4	258.9	363.4	291.4	356.7			3	0.0459892	0.0144672	0.0358739	0.0112915	0.0212891
4	323.8	263.4	340.2	306	312.3			4	0.0478711	0.0078805	0.0471654	0.00952717	0.0490473
5	322.9	232.7	325.6	283.8	316			5	0.0372853	0.0101153	0.0394025	0.0205834	0.0329334
6	310.7	266.7	339.5	276	333.2			6	0.0437544	0.0129381	0.0318749	0.023171	0.0436368
17th week	NC	T2DM	MET	LOW	HIG
1	352.6	240.7	347.8	305.9	334.4
2	360.3	248.9	362.8	280.4	361.4
3	344.2	230.8	381.9	292.8	312.2
4	352.7	246.6	345.6	316.2	330.3
5	357.6	217.6	349.7	293.2	328.5
6	329.9	242.8	353.8	285.7	338.5
18th week	NC	T2DM	MET	LOW	HIG
1	373	227.7	367.7	310.6	348.3
2	395.2	225.9	389.2	296.5	377.5
3	360.4	215.8	407.8	308.4	347.6
4	376.9	230.8	371.8	322.5	365.9
5	380.8	202.4	374.8	308.5	339.8
6	357.9	228.3	370.1	297.3	352.9
Table S2: Insulin, GSP, FBG, HOMA-IR and GLP-1 contents in serum of the rats in each group (n=6).
Insulin Groups	NC	T2DM	MET	LOW	HIG
1	9.29	17.87	10.68	14.9	13.13
2	8.86	16.65	10.62	15.28	14.75
3	10.23	16.84	11.47	15.88	13.48
4	8.57	15.83	12.6	16.97	12.36
5	9.43	18.29	12.04	15.93	12.92
6	9.71	15.57	11.56	16.09	13.66
GSP Groups	NC	T2DM	MET	LOW	HIG
1	1.19	2.37	1.68	2.09	1.53
2	1.11	2.45	1.62	1.86	1.51
3	1.08	2.34	1.47	2.23	1.48
4	1.17	2.3	1.6	2.17	1.56
5	1.13	2.29	1.64	2.3	1.49
6	1.1	2.5	1.56	2.1	1.46
FBG Groups	NC	T2DM	MET	LOW	HIG
1	4.57	15.18	5.26	10.55	5.78
2	3.98	14.68	6.19	9.73	6.65
3	4.58	14.12	5.24	8.97	4.94
4	3.9	15.52	6.02	11.02	5.19
5	5.42	13.69	4.81	9.78	6.07
6	5.34	13.07	4.74	9.76	6.85
HOMA-IR Groups	NC	T2DM	MET	LOW	HIG
1	1.8869	12.0563	2.49675	6.98644	3.37295
2	1.56724	10.8632	2.92168	6.60775	4.35944
3	2.08237	10.568	2.67124	6.33083	2.95961
4	1.48547	10.9192	3.3712	8.31153	2.85104
5	2.27158	11.1284	2.57388	6.92424	3.48553
6	2.30451	9.04444	2.43531	6.97948	4.15871
GLP-1 Groups	NC	T2DM	MET	LOW	HIG
1	40.92	22.88	40.06	30.24	36.22
2	42.28	23.73	37.61	29.11	32.98
3	41.11	27.3	37.87	30.83	36.17
4	41.76	25.9	40.35	32	34.93
5	40.84	26.12	39.8	28.72	32.64
6	41.9	22.59	39.22	28.88	37.81
Table S3: WB experimental data of occludin and ZO-1 in each group ileum tissue homogenate of 6 mice (the expression level=gray value of target protein/gray value of β-Actin).
Occludin Groups	NC	T2DM	MET	LOW	HIG
1	1.093	0.494	0.833	0.756	0.842
2	0.961	0.455	0.981	0.716	0.868
3	1.074	0.473	0.888	0.729	0.841
4	1.012	0.432	0.937	0.679	0.934
5	0.954	0.514	0.837	0.843	0.738
6	0.969	0.527	0.839	0.671	0.905
ZO-1 Groups	NC	T2DM	MET	LOW	HIG
1	1.018	0.3	0.837	0.433	0.698
2	0.901	0.376	0.852	0.629	0.799
3	0.946	0.485	0.819	0.389	0.701
4	0.993	0.445	0.714	0.565	0.764
5	0.967	0.475	0.858	0.669	0.886
6	1.023	0.336	0.787	0.466	0.788
